# Supplementary material for: Are men’s gender equality beliefs associated with self-reported intimate partner violence perpetration? A state-level analysis of California men
Source: PLoS One. 2025 Jan 15;20(1):e0315293. doi: 10.1371/journal.pone.0315293 (PMC11734971; doi:10.1371/journal.pone.0315293)
Supplement: S1 Table — (XLSX) [file pone.0315293.s001.xlsx]

## Sheet: Appensix Table X. Sexual identi
	M1: Unadjusted				M2: Socio-demographics
	Heterosexual		GBO		Heterosexual		GBO
	OR	ci95	OR	ci95	AOR	ci95	AOR	ci95
Gender equality beliefs scale score	3.92***	[2.89,5.33]	3.60***	[1.83,7.09]	3.10***	[2.29,4.20]	3.38***	[2.01,5.69]
Age
Years, continuous					0.97*	[0.94,1.00]	0.98	[0.93,1.03]
Race/ethnicity
White					1	[1.00,1.00]	1	[1.00,1.00]
Hispanic					1.05	[0.48,2.31]	1.33	[0.33,5.28]
Black, Asian, Other/multiple race					0.38*	[0.14,0.99]	0.55	[0.07,4.22]
Political ideology
Liberal					1	[1.00,1.00]	1	[1.00,1.00]
Moderate					0.34**	[0.15,0.77]	0.91	[0.12,6.78]
Conservative					0.09***	[0.03,0.25]	0.41	[0.11,1.52]
Income
Less than 60k					1	[1.00,1.00]	1	[1.00,1.00]
60k-<100k					1.95	[0.67,5.64]	1.29	[0.31,5.35]
100k+					1.85	[0.72,4.76]	1.34	[0.27,6.69]
Currently married
No					1	[1.00,1.00]	1	[1.00,1.00]
Yes					2.13	[0.74,6.12]	0.5	[0.09,2.63]
Year
2021					1	[1.00,1.00]	1	[1.00,1.00]
2022					1.02	[0.39,2.67]	0.96	[0.13,6.79]
2023					0.54	[0.18,1.68]	0.41	[0.07,2.43]
* p<0.05, ** p<0.01, *** p<0.001
